# Supplementary material for: An insight to rhizosphere bacterial community composition and structure of consecutive winter-initiated sugarcane ratoon crop in Southern China
Source: BMC Plant Biol. 2022 Feb 19;22:74. doi: 10.1186/s12870-022-03463-6 (PMC8857817; doi:10.1186/s12870-022-03463-6)
Supplement: Supplementary file 1 — Additional file 1: Fig. S1. Number of reads in rhizopshere soil of each sample during the 2 years. Fig. S2. The abundance of dominant genera in rhizosphere soil of each sample during the 2 years. [file 12870_2022_3463_MOESM1_ESM.xlsx]

## Sheet: Fig S1
		Fig S1. Number of reads in rhizopshere soil of each sample during the two years.
						2019									2020

## Sheet: Fig S2
		Fig S2. The abundance of dominant genera in rhizosphere soil of each sample during the two years.
		2019													2020
